# Supplementary material for: Machine Learning Models for Mortality Prediction in Intensive Care Unit Patients With Ischemic Stroke Associated With Intracranial Artery Stenosis: Retrospective Cohort Study
Source: JMIR Cardio. 2026 Feb 24;10:e82042. doi: 10.2196/82042 (PMC12931835; doi:10.2196/82042)
Supplement: Multimedia Appendix 1 [file cardio-v10-e82042-s001.csv]

	inr_max	calcium	lods	spo2	po2	anchor_age	suspected_infection	wbc	SHR	aado2_calc	bun	temperature	albumin	platelet	totalco2	glucose	charlson_comorbidity_index	malignant_cancer	baseexcess	hemoglobin	alp	pco2	fibrinogen	apsiii	mchc	lactate	urineoutput	pao2fio2ratio	weight_admit	sapsii	heart_rate	meld_initial	rdw	aniongap	oasis
inr_max	1.0	-0.040461824766087014	0.24712042828763334	-0.004250922434684345	0.052202420373045046	0.017800687708792406	0.15117758503919385	0.02573129489594574	0.0013525996499371255	0.08613934392175959	0.12984876481523092	-0.019124173505415884	-0.06856121814658048	-0.013161961977662194	-0.019889765484128127	0.01428555875721164	0.044222161388268656	-0.012893647839946626	-0.06754136565424529	-0.10948211344596614	0.04428122134385581	0.04583912130943265	0.09330847635563509	0.13854451765943207	-0.08576857888455781	0.14201983537204052	-0.04528235033422745	0.03721332848756616	0.025254165127774866	0.15147572473416474	0.09881313894528602	0.6751020254189367	0.16655661202323152	0.04759395502697902	0.13386935404827244
calcium	-0.040461824766087014	1.0	-0.10862735139031157	-0.022363354265007025	-0.0019368196645895466	0.0003981767428818609	-0.10494116764865227	-0.056557644531652566	-0.06533631245153154	-0.04748450109255754	-0.07475024894511635	-0.021602725313121227	0.3656812435338761	0.08066491356155943	0.07346668399257504	-0.04935319678226775	-0.02539070606105609	-0.045893268138802255	0.08802465419917475	0.19235232862781979	-0.05279167660292694	0.022479270317618608	-0.06058404852575746	-0.14013482322008136	-0.0016600657959680797	-0.05061656019553275	0.00572827546972996	-0.05430983190767618	0.037253922553295335	-0.12053060364034066	-0.05980389501976753	-0.07962692843282734	-0.09697124016625891	0.06386567041559527	-0.09720725857716554
lods	0.24712042828763334	-0.10862735139031157	1.0	0.009984704359336774	0.1328947942492505	0.10052654350652288	0.3070619215843766	0.13345655355517091	0.059341916329813796	0.1927264594693582	0.33799751239462617	0.00594873885383775	-0.16021480141796576	-0.07256578281353096	-0.10801055569525957	0.11942330332592457	0.1774735075008989	0.05114618285717738	-0.16701692988100925	-0.2265396808163849	0.09775986382981838	0.02851024550512259	0.156098900622033	0.5975538890787044	-0.10935457970329647	0.2370706162028535	-0.13188847545765867	0.0863763735750814	-0.014722767756729477	0.6845428340773144	0.1692732623540601	0.5049617683479272	0.24026604044063674	0.1252084270996759	0.630021865429604
spo2	-0.004250922434684345	-0.022363354265007025	0.009984704359336774	1.0	0.04396417075068717	-0.01171019715182415	-0.0350642996549623	-0.018111089140070324	0.016131538826651547	-0.05246637504900677	0.007172944606595232	-0.05282802999436565	-0.031083826812691336	0.011572060187293367	-0.022648828804481744	0.014182588725172206	-0.020059360893620475	-0.033147783008851975	-0.006248442857162693	-0.09539174920305628	0.0019850354475331304	-0.03556860277893271	-0.0012332278200511764	0.026126966978590727	-0.017473277226210632	-0.0017932092675692366	-0.005609033122832218	0.08107814858261565	-0.06526161027243803	0.009826295194141604	-0.0794859717942405	0.010463924410686672	0.02227135934035626	0.0016001048554160097	0.03764114177813135
po2	0.052202420373045046	-0.0019368196645895466	0.1328947942492505	0.04396417075068717	1.0	-0.00863564861976773	0.2760228369873472	0.011305876352203176	0.016358230057456683	-0.07163197282134486	0.03104905165712507	-0.0005038034027206964	0.009961981792342076	-0.024842691326757777	0.01079473408907896	0.026738058783410665	-0.0256286828022581	-0.022221815339836488	0.04012341923747741	-0.14385766562947622	-0.018211645714255115	-0.06974133788113276	0.046676651427013834	0.047312021024447135	0.04604374122564079	0.035407518377349234	0.06180747267671591	0.3458476354766542	-0.021546017491764824	0.12722533921312704	0.02311100233221753	0.06569904092967599	0.04156438361492334	-0.016027762819830562	0.12655467565649975
anchor_age	0.017800687708792406	0.0003981767428818609	0.10052654350652288	-0.01171019715182415	-0.00863564861976773	1.0	0.055343795207435896	-0.023285270790776712	-0.012427184345838305	-0.007401752133184764	0.1586445446671466	-0.12108312294800236	-0.00959658335393929	-0.1042591991877128	0.01583883708518932	-0.019208875293890402	0.5490438029486707	0.012849978590066634	0.02906665875187973	-0.07100300325637798	-0.021820492876567413	-0.0313254304129204	-0.07893848878806081	0.12347448341947442	-0.07720561847381148	-0.014945930529135133	-0.23088995631462417	-0.06910674543039837	-0.22706056148946624	0.37924862931492753	-0.06589934403175678	0.02397926868607534	0.041856533962306215	0.016727388672785715	0.24101225707007207
suspected_infection	0.15117758503919385	-0.10494116764865227	0.3070619215843766	-0.0350642996549623	0.2760228369873472	0.055343795207435896	1.0	0.07989143568647071	0.021039732558499197	0.11887708940320571	0.2041733488548737	0.06229776381430293	-0.1527349027174584	0.04681999459043767	0.009872876506464625	0.06451438528413629	0.10547401633406417	0.07523151730068996	-0.029242616884903316	-0.34065714401561925	0.09435712230518961	0.028965286024991866	0.17996371965874247	0.2768915380823074	-0.12178375871935299	0.13690819689518016	0.005988450796038656	0.12333107753997237	-0.0610992129855775	0.296482094166743	0.15791080182104222	0.26728026515409997	0.24916538187868825	0.049766489149871695	0.22001673728299254
wbc	0.02573129489594574	-0.056557644531652566	0.13345655355517091	-0.018111089140070324	0.011305876352203176	-0.023285270790776712	0.07989143568647071	1.0	0.04866537536873145	0.05367676493630414	0.0713259666540617	0.05378600337002151	-0.07122998073449716	0.18440936294213234	-0.04432732749873582	0.07477860859229737	0.02339365349950169	0.050032848581541015	-0.059883231795394044	-0.01470645163643199	0.07259844202576159	0.015879166746888506	0.0884297969468137	0.12720185095289743	-0.048087965815748125	0.09342782537844577	-0.004625044672178371	0.05538893497848038	0.009534124120541592	0.1376250107099672	0.09294673505817024	0.047087701439489336	0.053415838205617495	0.10526221898049458	0.12152349547479038
SHR	0.0013525996499371255	-0.06533631245153154	0.059341916329813796	0.016131538826651547	0.016358230057456683	-0.012427184345838305	0.021039732558499197	0.04866537536873145	1.0	-0.006180010257620352	0.0878491094940853	0.03485201729499862	-0.02586850889287841	-0.02027618915999363	-0.048671130150795106	0.7165695647597845	0.05716862604421824	0.016436016182758233	-0.055748724546166306	-0.037544677398718966	0.0008843386000251551	-0.004751466514268909	0.012525523015412777	0.08066038538428048	-0.028450579173867823	0.05792822533782139	0.010798891990210875	0.04652922800835842	-0.009624140783688569	0.0858495290780124	0.024444667334516355	0.03533944806444047	-0.01732571387755614	0.12890743770116686	0.04579543625361833
aado2_calc	0.08613934392175959	-0.04748450109255754	0.1927264594693582	-0.05246637504900677	-0.07163197282134486	-0.007401752133184764	0.11887708940320571	0.05367676493630414	-0.006180010257620352	1.0	0.08390966359102713	0.017431811813987595	-0.04736935842920912	0.004368001779294422	-0.06959199413673622	0.03767393120713053	0.00743164507316477	0.025219789997498625	-0.16296072449504365	-0.04769906307486777	0.012250512065330824	0.12198633936035007	0.0879151415002046	0.15934483673340905	-0.011762616085906157	0.18876569906229868	-0.004409091188549101	-0.3815089017538783	0.025476295715251597	0.1322368776025824	0.054996551141817805	0.13400383096294968	0.08465392645697502	0.03712450009090762	0.1395902512631075
bun	0.12984876481523092	-0.07475024894511635	0.33799751239462617	0.007172944606595232	0.03104905165712507	0.1586445446671466	0.2041733488548737	0.0713259666540617	0.0878491094940853	0.08390966359102713	1.0	-0.0360753750790246	-0.1616022306583028	-0.08502689848238047	-0.07374860872514664	0.14031953415392193	0.27973587949040357	-0.00789849156110959	-0.11673488870103943	-0.2331158937639344	0.08438926806755005	0.03212592314801557	0.13859391782839273	0.3393470750383305	-0.15016434831776357	0.14948206677620415	-0.126020014103689	0.007797729540086509	0.0017992560161699876	0.3284896975166321	0.03331474815774074	0.44046098604890466	0.2320646758422174	0.3445442916687971	0.15621417491970413
temperature	-0.019124173505415884	-0.021602725313121227	0.00594873885383775	-0.05282802999436565	-0.0005038034027206964	-0.12108312294800236	0.06229776381430293	0.05378600337002151	0.03485201729499862	0.017431811813987595	-0.0360753750790246	1.0	-0.009267233205109636	0.013734065429658798	0.011286351103753665	0.042135606507481736	-0.057926165989464685	0.0009482959951207652	0.015874098889914673	-0.01693286255399695	-0.006351134018329298	-0.015428529415420097	0.04087023752381148	-0.022189969784715026	-0.0030275829392849532	0.0258021195445668	0.034149921693906654	0.07796557952469751	0.029328871929599775	-0.04088172240475223	0.18242759150278542	-0.029070306188581196	-0.028361058069311926	-0.004161529332205355	0.01855983699546079
albumin	-0.06856121814658048	0.3656812435338761	-0.16021480141796576	-0.031083826812691336	0.009961981792342076	-0.00959658335393929	-0.1527349027174584	-0.07122998073449716	-0.02586850889287841	-0.04736935842920912	-0.1616022306583028	-0.009267233205109636	1.0	0.022724431073950332	0.05610277065036622	-0.04119573721940873	-0.09800172127439333	-0.10042957621027979	0.07603047478158727	0.22012258341716592	-0.15397995498782624	0.004160139198643332	-0.10583607175708742	-0.21738130471207964	0.0978076758728348	-0.09282677088303129	0.06321483715362203	-0.03646519985083354	0.046006629427995396	-0.18036394489875435	-0.10250072225411286	-0.16697015282002467	-0.16903798053452773	0.05341961049303941	-0.09853605728092883
platelet	-0.013161961977662194	0.08066491356155943	-0.07256578281353096	0.011572060187293367	-0.024842691326757777	-0.1042591991877128	0.04681999459043767	0.18440936294213234	-0.02027618915999363	0.004368001779294422	-0.08502689848238047	0.013734065429658798	0.022724431073950332	1.0	0.017556687935431362	0.015769674982779626	-0.06853104262744292	-0.01905530571685821	0.019097551061527187	-0.031929145639592635	-0.01083577582000029	0.010548914271595667	0.03388434037482538	-0.04807823548247366	-0.1558136132952072	-0.008382849669272805	0.023706167242994475	0.03234925887725117	-0.029138342511393443	-0.08017908817147301	0.055769377989247984	-0.08380326898155302	0.024717533571272845	0.017704853004807466	-0.02075650239525931
totalco2	-0.019889765484128127	0.07346668399257504	-0.10801055569525957	-0.022648828804481744	0.01079473408907896	0.01583883708518932	0.009872876506464625	-0.04432732749873582	-0.048671130150795106	-0.06959199413673622	-0.07374860872514664	0.011286351103753665	0.05610277065036622	0.017556687935431362	1.0	-0.038330669539546953	0.003575053575880358	-0.018498255735075287	0.8893237892559148	0.015588054515132961	-0.06288875658559794	0.531737425156107	-0.027844131854945768	-0.1183320797272411	-0.01296840231662834	-0.35910464125625563	0.05119114973390011	-0.0721144954291635	0.06380692562456443	-0.1308448460282301	-0.06187637023151816	-0.09504406641724372	0.00982737786121448	-0.12204992656642506	-0.082656112199467
glucose	0.01428555875721164	-0.04935319678226775	0.11942330332592457	0.014182588725172206	0.026738058783410665	-0.019208875293890402	0.06451438528413629	0.07477860859229737	0.7165695647597845	0.03767393120713053	0.14031953415392193	0.042135606507481736	-0.04119573721940873	0.015769674982779626	-0.038330669539546953	1.0	0.13793721132118825	0.003644465687124688	-0.06718803395604014	-0.020607061455490044	0.012753141574768943	0.02536442996159334	0.02988595775308866	0.14483701387970924	-0.05599243834478207	0.11081207560636934	0.02375014660616053	0.04548308055402206	0.057178197033269054	0.11268695085588583	0.05378708731338854	0.07158727045631078	-0.00025499744959405315	0.18841963231812858	0.08453209401813543
charlson_comorbidity_index	0.044222161388268656	-0.02539070606105609	0.1774735075008989	-0.020059360893620475	-0.0256286828022581	0.5490438029486707	0.10547401633406417	0.02339365349950169	0.05716862604421824	0.00743164507316477	0.27973587949040357	-0.057926165989464685	-0.09800172127439333	-0.06853104262744292	0.003575053575880358	0.13793721132118825	1.0	0.3097234555041342	-0.01033940423560412	-0.1837651674046687	0.09737766082488263	0.008462158385428933	0.020473147254801028	0.22176874836460164	-0.18477261915390167	0.024830212648540205	-0.1907372922426206	-0.03490925705455591	-0.10998693527418132	0.3803411989851318	0.037074182835526555	0.20477757252356757	0.17799796298322149	0.10973546498693801	0.20134488922202054
malignant_cancer	-0.012893647839946626	-0.045893268138802255	0.05114618285717738	-0.033147783008851975	-0.022221815339836488	0.012849978590066634	0.07523151730068996	0.050032848581541015	0.016436016182758233	0.025219789997498625	-0.00789849156110959	0.0009482959951207652	-0.10042957621027979	-0.01905530571685821	-0.018498255735075287	0.003644465687124688	0.3097234555041342	1.0	-0.015952118593540725	-0.10414878888665775	0.14052576414192527	-0.014923587847758579	0.05811111759619509	0.0720057295009764	0.002721048154442477	0.010705295185241128	-0.02033071964358529	-0.009722605431185012	-0.04445267382789001	0.1599978588869053	0.10476453909925154	-1.8921849658137722e-05	0.11451821929300557	-0.020238352137876257	0.03018183278584544
baseexcess	-0.06754136565424529	0.08802465419917475	-0.16701692988100925	-0.006248442857162693	0.04012341923747741	0.02906665875187973	-0.029242616884903316	-0.059883231795394044	-0.055748724546166306	-0.16296072449504365	-0.11673488870103943	0.015874098889914673	0.07603047478158727	0.019097551061527187	0.8893237892559148	-0.06718803395604014	-0.01033940423560412	-0.015952118593540725	1.0	0.04219912791016236	-0.06907775657615946	0.13584045969378997	-0.04407909893868006	-0.1744138939299098	0.025285083678972864	-0.497660438826695	0.06700532900843177	-0.009288302013629316	0.03035967570850289	-0.1797987100909957	-0.07627294661084466	-0.16399499350920493	-0.028191153585318467	-0.15228126112314472	-0.1174575931455882
hemoglobin	-0.10948211344596614	0.19235232862781979	-0.2265396808163849	-0.09539174920305628	-0.14385766562947622	-0.07100300325637798	-0.34065714401561925	-0.01470645163643199	-0.037544677398718966	-0.04769906307486777	-0.2331158937639344	-0.01693286255399695	0.22012258341716592	-0.031929145639592635	0.015588054515132961	-0.020607061455490044	-0.1837651674046687	-0.10414878888665775	0.04219912791016236	1.0	-0.12683382862893355	-0.02457795679192267	-0.15978677375913833	-0.23761825346648388	0.37033891729297347	-0.08406070113476001	0.05826629736457044	-0.07368069139582428	0.14624085909954954	-0.25914279940276364	-0.10008470614964338	-0.2486713683652753	-0.44712532889043227	0.02223938779203391	-0.14072631172616795
alp	0.04428122134385581	-0.05279167660292694	0.09775986382981838	0.0019850354475331304	-0.018211645714255115	-0.021820492876567413	0.09435712230518961	0.07259844202576159	0.0008843386000251551	0.012250512065330824	0.08438926806755005	-0.006351134018329298	-0.15397995498782624	-0.01083577582000029	-0.06288875658559794	0.012753141574768943	0.09737766082488263	0.14052576414192527	-0.06907775657615946	-0.12683382862893355	1.0	-0.017337712806015253	0.06158324723739996	0.13292700099180935	-0.06485000792277994	0.09756893062150888	-0.06661321029681991	0.031549957403154714	-0.01922598464352089	0.11093228786060691	0.057889628379627245	0.13412512193262308	0.1310644715022909	0.0046669332937952605	0.059065241038394806
pco2	0.04583912130943265	0.022479270317618608	0.02851024550512259	-0.03556860277893271	-0.06974133788113276	-0.0313254304129204	0.028965286024991866	0.015879166746888506	-0.004751466514268909	0.12198633936035007	0.03212592314801557	-0.015428529415420097	0.004160139198643332	0.010548914271595667	0.531737425156107	0.02536442996159334	0.008462158385428933	-0.014923587847758579	0.13584045969378997	-0.02457795679192267	-0.017337712806015253	1.0	0.026345256371519226	0.02005740952066982	-0.09047206956633143	0.04266717819399427	-0.01506337389206651	-0.14008195381236124	0.07538727922589956	0.00027555372631492844	-0.023578073106368187	0.05273084822059151	0.051269899676621614	-0.027047369443620503	-0.0019889398717913434
fibrinogen	0.09330847635563509	-0.06058404852575746	0.156098900622033	-0.0012332278200511764	0.046676651427013834	-0.07893848878806081	0.17996371965874247	0.0884297969468137	0.012525523015412777	0.0879151415002046	0.13859391782839273	0.04087023752381148	-0.10583607175708742	0.03388434037482538	-0.027844131854945768	0.02988595775308866	0.020473147254801028	0.05811111759619509	-0.04407909893868006	-0.15978677375913833	0.06158324723739996	0.026345256371519226	1.0	0.1581566515396173	-0.05805755849657393	0.05883908057991472	-0.030372878467180817	0.07569876792702271	0.024487390925793325	0.1181510225472759	0.11701863961362972	0.16582058248458514	0.1367083496684497	0.051242237242411705	0.09533236225070699
apsiii	0.13854451765943207	-0.14013482322008136	0.5975538890787044	0.026126966978590727	0.047312021024447135	0.12347448341947442	0.2768915380823074	0.12720185095289743	0.08066038538428048	0.15934483673340905	0.3393470750383305	-0.022189969784715026	-0.21738130471207964	-0.04807823548247366	-0.1183320797272411	0.14483701387970924	0.22176874836460164	0.0720057295009764	-0.1744138939299098	-0.23761825346648388	0.13292700099180935	0.02005740952066982	0.1581566515396173	1.0	-0.12586302695530646	0.22940023611114174	-0.17430447050469602	0.05974435621993952	-0.07163676789340336	0.6784488711135428	0.22605371786877618	0.38178205341075083	0.23626826530605252	0.17615539512932352	0.49453542380333765
mchc	-0.08576857888455781	-0.0016600657959680797	-0.10935457970329647	-0.017473277226210632	0.04604374122564079	-0.07720561847381148	-0.12178375871935299	-0.048087965815748125	-0.028450579173867823	-0.011762616085906157	-0.15016434831776357	-0.0030275829392849532	0.0978076758728348	-0.1558136132952072	-0.01296840231662834	-0.05599243834478207	-0.18477261915390167	0.002721048154442477	0.025285083678972864	0.37033891729297347	-0.06485000792277994	-0.09047206956633143	-0.05805755849657393	-0.12586302695530646	1.0	-0.06787654639432296	0.09659258087805922	-0.008601734501779592	0.030170159587233476	-0.13078900158592677	-0.07398977247724728	-0.1572816626422996	-0.4052949208983011	-0.03849686033342318	-0.07371877948253175
lactate	0.14201983537204052	-0.05061656019553275	0.2370706162028535	-0.0017932092675692366	0.035407518377349234	-0.014945930529135133	0.13690819689518016	0.09342782537844577	0.05792822533782139	0.18876569906229868	0.14948206677620415	0.0258021195445668	-0.09282677088303129	-0.008382849669272805	-0.35910464125625563	0.11081207560636934	0.024830212648540205	0.010705295185241128	-0.497660438826695	-0.08406070113476001	0.09756893062150888	0.04266717819399427	0.05883908057991472	0.22940023611114174	-0.06787654639432296	1.0	-0.05557257568786305	0.04000923335273538	-0.011332154496090105	0.21476165493235896	0.09727805430786489	0.22831123891395444	0.1199191389588637	0.16510994179384977	0.17019518666738065
urineoutput	-0.04528235033422745	0.00572827546972996	-0.13188847545765867	-0.005609033122832218	0.06180747267671591	-0.23088995631462417	0.005988450796038656	-0.004625044672178371	0.010798891990210875	-0.004409091188549101	-0.126020014103689	0.034149921693906654	0.06321483715362203	0.023706167242994475	0.05119114973390011	0.02375014660616053	-0.1907372922426206	-0.02033071964358529	0.06700532900843177	0.05826629736457044	-0.06661321029681991	-0.01506337389206651	-0.030372878467180817	-0.17430447050469602	0.09659258087805922	-0.05557257568786305	1.0	0.033260291426682895	0.10717297282596223	-0.22709178778694616	-0.02167294452050554	-0.10639202910425329	-0.0642614011990941	-0.06305903544590184	-0.24656480217738938
pao2fio2ratio	0.03721332848756616	-0.05430983190767618	0.0863763735750814	0.08107814858261565	0.3458476354766542	-0.06910674543039837	0.12333107753997237	0.05538893497848038	0.04652922800835842	-0.3815089017538783	0.007797729540086509	0.07796557952469751	-0.03646519985083354	0.03234925887725117	-0.0721144954291635	0.04548308055402206	-0.03490925705455591	-0.009722605431185012	-0.009288302013629316	-0.07368069139582428	0.031549957403154714	-0.14008195381236124	0.07569876792702271	0.05974435621993952	-0.008601734501779592	0.04000923335273538	0.033260291426682895	1.0	-0.02339878506421397	0.07442589855344961	0.031052558321282935	0.050594537569928634	0.0377800879873039	0.019341100955396342	0.11470253388260405
weight_admit	0.025254165127774866	0.037253922553295335	-0.014722767756729477	-0.06526161027243803	-0.021546017491764824	-0.22706056148946624	-0.0610992129855775	0.009534124120541592	-0.009624140783688569	0.025476295715251597	0.0017992560161699876	0.029328871929599775	0.046006629427995396	-0.029138342511393443	0.06380692562456443	0.057178197033269054	-0.10998693527418132	-0.04445267382789001	0.03035967570850289	0.14624085909954954	-0.01922598464352089	0.07538727922589956	0.024487390925793325	-0.07163676789340336	0.030170159587233476	-0.011332154496090105	0.10717297282596223	-0.02339878506421397	1.0	-0.12597527564046448	-0.02607662863488325	0.048623253859248164	-0.030811168353797644	-0.021904223935320724	-0.08486868584931294
sapsii	0.15147572473416474	-0.12053060364034066	0.6845428340773144	0.009826295194141604	0.12722533921312704	0.37924862931492753	0.296482094166743	0.1376250107099672	0.0858495290780124	0.1322368776025824	0.3284896975166321	-0.04088172240475223	-0.18036394489875435	-0.08017908817147301	-0.1308448460282301	0.11268695085588583	0.3803411989851318	0.1599978588869053	-0.1797987100909957	-0.25914279940276364	0.11093228786060691	0.00027555372631492844	0.1181510225472759	0.6784488711135428	-0.13078900158592677	0.21476165493235896	-0.22709178778694616	0.07442589855344961	-0.12597527564046448	1.0	0.1513875413410614	0.35556878453103846	0.23013622699198844	0.1320593234167184	0.5902531870149144
heart_rate	0.09881313894528602	-0.05980389501976753	0.1692732623540601	-0.0794859717942405	0.02311100233221753	-0.06589934403175678	0.15791080182104222	0.09294673505817024	0.024444667334516355	0.054996551141817805	0.03331474815774074	0.18242759150278542	-0.10250072225411286	0.055769377989247984	-0.06187637023151816	0.05378708731338854	0.037074182835526555	0.10476453909925154	-0.07627294661084466	-0.10008470614964338	0.057889628379627245	-0.023578073106368187	0.11701863961362972	0.22605371786877618	-0.07398977247724728	0.09727805430786489	-0.02167294452050554	0.031052558321282935	-0.02607662863488325	0.1513875413410614	1.0	0.1293983616302053	0.10543515860467281	0.045089867229931316	0.20722977736825904
meld_initial	0.6751020254189367	-0.07962692843282734	0.5049617683479272	0.010463924410686672	0.06569904092967599	0.02397926868607534	0.26728026515409997	0.047087701439489336	0.03533944806444047	0.13400383096294968	0.44046098604890466	-0.029070306188581196	-0.16697015282002467	-0.08380326898155302	-0.09504406641724372	0.07158727045631078	0.20477757252356757	-1.8921849658137722e-05	-0.16399499350920493	-0.2486713683652753	0.13412512193262308	0.05273084822059151	0.16582058248458514	0.38178205341075083	-0.1572816626422996	0.22831123891395444	-0.10639202910425329	0.050594537569928634	0.048623253859248164	0.35556878453103846	0.1293983616302053	1.0	0.3094788214437309	0.19821377397053588	0.2310737823831837
rdw	0.16655661202323152	-0.09697124016625891	0.24026604044063674	0.02227135934035626	0.04156438361492334	0.041856533962306215	0.24916538187868825	0.053415838205617495	-0.01732571387755614	0.08465392645697502	0.2320646758422174	-0.028361058069311926	-0.16903798053452773	0.024717533571272845	0.00982737786121448	-0.00025499744959405315	0.17799796298322149	0.11451821929300557	-0.028191153585318467	-0.44712532889043227	0.1310644715022909	0.051269899676621614	0.1367083496684497	0.23626826530605252	-0.4052949208983011	0.1199191389588637	-0.0642614011990941	0.0377800879873039	-0.030811168353797644	0.23013622699198844	0.10543515860467281	0.3094788214437309	1.0	0.06966802933227012	0.1435247042119593
aniongap	0.04759395502697902	0.06386567041559527	0.1252084270996759	0.0016001048554160097	-0.016027762819830562	0.016727388672785715	0.049766489149871695	0.10526221898049458	0.12890743770116686	0.03712450009090762	0.3445442916687971	-0.004161529332205355	0.05341961049303941	0.017704853004807466	-0.12204992656642506	0.18841963231812858	0.10973546498693801	-0.020238352137876257	-0.15228126112314472	0.02223938779203391	0.0046669332937952605	-0.027047369443620503	0.051242237242411705	0.17615539512932352	-0.03849686033342318	0.16510994179384977	-0.06305903544590184	0.019341100955396342	-0.021904223935320724	0.1320593234167184	0.045089867229931316	0.19821377397053588	0.06966802933227012	1.0	0.09431198431147925
oasis	0.13386935404827244	-0.09720725857716554	0.630021865429604	0.03764114177813135	0.12655467565649975	0.24101225707007207	0.22001673728299254	0.12152349547479038	0.04579543625361833	0.1395902512631075	0.15621417491970413	0.01855983699546079	-0.09853605728092883	-0.02075650239525931	-0.082656112199467	0.08453209401813543	0.20134488922202054	0.03018183278584544	-0.1174575931455882	-0.14072631172616795	0.059065241038394806	-0.0019889398717913434	0.09533236225070699	0.49453542380333765	-0.07371877948253175	0.17019518666738065	-0.24656480217738938	0.11470253388260405	-0.08486868584931294	0.5902531870149144	0.20722977736825904	0.2310737823831837	0.1435247042119593	0.09431198431147925	1.0
